# Supplementary material for: Informative Censoring—A Cause of Bias in Estimating COVID-19 Mortality Using Hospital Data
Source: Life (Basel). 2023 Jan 11;13(1):210. doi: 10.3390/life13010210 (PMC9865049; doi:10.3390/life13010210)
Supplement: Supplementary file 1 [file life-13-00210-s001.zip]

Archive with 1 entries (1 files):
- life-2064840-supplementary.pdf
